# Supplementary material for: E. coli Secretome Metabolically Modulates MDA-MB-231 Breast Cancer Cells’ Energy Metabolism
Source: Int J Mol Sci. 2023 Feb 20;24(4):4219. doi: 10.3390/ijms24044219 (PMC9964955; doi:10.3390/ijms24044219)
Supplement: Supplementary file 1 [file ijms-24-04219-s001.zip › Supplementary Table.xlsx]

## Sheet: Table S1
Table S1: E. coli secretome metabolite identification. Binary comparison of MDA-MB-231 cells between treated and nontreated with E.coli seretome at basline. No corrected p-value <0.05, Fold change cutoff of 2
Compound	CAS ID	Compound name	Mass	RT	p value ([T0] Vs [nT0])	FC ([T0] Vs [nT0])	Log FC ([T0] Vs [nT0])	Regulation ([T0] Vs [nT0])
0.79_190.0539m/z	CSID395338	Acetyl-L-methionine	190.054	0.7854	0.0129003	2.82673	1.49913	up
0.80_353.0311m/z	CSID82650	2'-Deoxy-5'-inosinic acid	353.031	0.802533	0.0343509	2.60754	1.38269	up
0.91_254.0936m/z	CSID388956	Nicotinamide riboside	254.094	0.905384	0.0463407	2.80978	1.49046	up
0.92_686.1363m/z	CSID392407	dephospho-CoA	686.136	0.922534	0.0205987	2.92544	1.54865	up
16.67_622.4088m/z	CSID59695559	(13R)-19-Amino-8,16-dihydroxy-16-oxido-10-oxo-11,15,17-trioxa-16lambda~5~-phosphanonadecan-13-yl palmitate	622.409	16.6655	0.00565947	4.25305	2.0885	up
16.67_636.4289m/z	CSID59695563	(15R)-21-Amino-10,18-dihydroxy-18-oxido-12-oxo-13,17,19-trioxa-18lambda~5~-phosphahenicosan-15-yl pentadecanoate	636.429	16.6655	0.017616	2.7936	1.48213	up
2.42_267.0889m/z	CSID388601	Salicin	267.089	2.4198	0.0386058	2.49148	1.317	up
2.71_308.0963m/z	CSID388337	N-Acetylneuraminic acid	308.096	2.71122	0.0106045	3.03932	1.60375	up
2.87_151.0366m/z	CSID46	a-Oxo-b-methylvaleric acid	151.037	2.8655	0.00563289	3.01734	1.59328	up
3.55_241.0107m/z	CSID559210	Mannose 1-phosphate	241.011	3.54553	0.00700977	12.2754	3.6177	up
3.58_168.9931m/z	CSID460	4-(Methylthio)-2-oxobutyric acid	168.993	3.57982	0.00321135	3.70198	1.8883	up
5.15_415.2205m/z	CSID389641	glutathionylspermidine	415.221	5.14587	0.0220994	2.42951	1.28067	up
6.71_437.3008m/z	CSID59696113	2,3-Dimethoxy-5-methyl-6-[(2E,6E,10E)-3,7,11,15-tetramethyl-2,6,10,14-hexadecatetraen-1-yl]-1,4-benzenediol	437.301	6.71213	0.00665349	3.57669	1.83862	up
7.92_732.4139m/z	CSID110438	Lipid X	732.414	7.91837	0.0375474	3.82189	1.93429	up
9.16_486.2710n	CSID24766522	(2R)-1-[(5Z,8Z,11Z,14Z)-5,8,11,14-Icosatetraen-1-yloxy]-3-(phosphonooxy)-2-propanyl acetate	485.264	9.1589	0.0113212	2.7617	1.46556	up

## Sheet: Table S2
Table S2: Endogenous metabolites were identified as significantly dysregulated. Binary comparison between MDA-MB-231 pre-and 24hr post-treatment with E-coli excretome. FDR p-value <0.05, Fold change cutoff is 2
Compound	HMDB	Compoumnd name	Retention Time	Mass	P value	FC	log FC	Regulation
1.13_164.0473n	HMDB0000205	Phenylpyruvic acid	1.12853	165.055	0.00963868	2.08558	1.06045	up
2.78_627.1651m/z	HMDB0000299	Xanthosine	2.77978	627.165	8.25897e-05	25.0025	4.644	up
0.92_151.0393m/z	HMDB0000318	3,4-Dihydroxyphenylglycol	0.922533	151.039	0.00132791	9.9616	3.31638	up
6.13_587.3221m/z	HMDB0000394	3-Hydroxytetradecanedioic acid	6.13175	587.322	0.00316264	4.98224	2.31679	up
5.93_385.2432m/z	HMDB0000447	7a,12a-Dihydroxy-3-oxo-4-cholenoic acid	5.92905	385.243	0.000195	18.6919	4.22434	up
10.07_722.0198m/z	HMDB0001047	D-Fructose 2,6-bisphosphate	10.0659	722.02	0.000283593	-8.24867	-3.04416	down
3.12_120.0813m/z	HMDB0001065	2-Hydroxyphenethylamine	3.11835	120.081	0.0135632	2.02152	1.01544	up
9.52_840.9418m/z	HMDB0001143	Inositol 1,3,4-trisphosphate	9.52272	840.942	0.000636	-5.23933	-2.38938	down
4.19_297.0898n	HMDB0001173	5'-Methylthioadenosine	4.19333	298.097	0.003471	2.6515	1.40681	up
6.53_977.9755m/z	HMDB0001191	Deoxyuridine triphosphate	6.52632	977.976	0.000191	-13.0026	-3.70073	down
2.71_536.1220m/z	HMDB0001254	Glucosamine 6-phosphate	2.71235	536.122	0.000117658	9.59146	3.26175	up
2.19_665.1236n	HMDB0001487	NADH	2.18625	666.131	0.000230407	6.05726	2.59867	up
1.44_609.0935m/z	HMDB0001570	Thymidine 3',5'-cyclic monophosphate	1.4373	609.093	0.000242847	20.1108	4.3299	up
2.58_544.1252m/z	HMDB0002194	N-acetyl-S-(3-oxo-3-carboxy-n-propyl)cysteine	2.57507	544.125	0.00141774	3.09475	1.62982	up
1.62_575.5231m/z	HMDB0002272	all-trans-Phytofluene	1.6203	575.523	0.00170456	-3.42873	-1.77767	down
5.15_256.1032m/z	HMDB0002281	4a-Hydroxytetrahydrobiopterin	5.14587	256.103	0.000714375	-7.81334	-2.96594	down
3.72_442.2648m/z	HMDB0002355	Leukotriene E3	3.71865	442.265	0.00103389	-5.57748	-2.47961	down
7.10_1181.5085m/z	HMDB0002486	Taurochenodeoxycholate-3-sulfate	7.10373	1181.51	0.00986197	-8.07771	-3.01395	down
1.13_414.1324m/z	HMDB0003157	Guanidinosuccinic acid	1.12853	414.132	0.000425304	-10.0776	-3.33309	down
1.30_198.0375m/z	HMDB0003470	N-Formyl-L-glutamic acid	1.30005	198.037	0.00263205	2.60397	1.38071	up
2.01_167.0560m/z	HMDB0004136	D-Threitol	2.01408	167.056	0.000230407	6.44114	2.68731	up
0.89_278.1226m/z	HMDB0004259	Acetyl-N-formyl-5-methoxykynurenamine	0.8884	278.123	0.00190102	3.92131	1.97134	up
1.62_231.0438m/z	HMDB0004823	Lanthionine ketimine	1.6203	231.044	0.00574154	-3.53769	-1.82281	down
5.86_628.6437m/z	HMDB0004957	Cer(d18:1/25:0)	5.8629	628.644	9.24e-05	-13.8595	-3.7928	down
4.17_363.2198m/z	HMDB0005081	5-HEPE	4.17423	363.22	0.00234738	4.92567	2.30032	up
3.55_241.0107m/z	HMDB0006330	D-Mannose 1-phosphate	3.54553	241.011	0.00290101	2.51631	1.33131	up
3.13_611.1625m/z	HMDB0006825	Tetrahydrofolyl-[Glu](2)	3.13407	611.163	0.00369715	23.2032	4.53625	up
0.65_480.1817m/z	HMDB0006904	Cob(I)yrinate a,c diamide	0.654	480.182	0.00991704	2.19301	1.13291	Up
7.29_501.7692m/z	HMDB0006973	CDP-DG(16:0/20:4(5Z,8Z,11Z,14Z))	7.29245	501.769	0.000397	-9.88433	-3.30514	down
3.83_571.5065m/z	HMDB0007080	DG(15:0/20:2(11Z,14Z)/0:0)	3.83308	571.506	9.03753e-05	-15.5146	-3.95555	down
6.44_684.6550m/z	HMDB0007093	DG(15:0/24:0/0:0)	6.44047	684.655	9.25e-05	-12.9219	-3.69175	down
5.79_746.6573m/z	HMDB0007434	DG(20:2(11Z,14Z)/22:0/0:0)	5.79432	746.657	0.000458	8.1255	3.02246	up
1.11_465.8052m/z	HMDB0008744	PC(22:6(4Z,7Z,10Z,13Z,16Z,19Z)/22:2(13Z,16Z))	1.1114	465.805	0.00114676	10.6422	3.41173	up
6.93_463.7890m/z	HMDB0008745	PC(22:6(4Z,7Z,10Z,13Z,16Z,19Z)/22:4(7Z,10Z,13Z,16Z))	6.9323	463.789	0.00023	-8.65958	-3.1143	down
5.31_718.2094m/z	HMDB0010316	Acetaminophen glucuronide	5.31405	718.209	0.0199993	2.18291	1.12626	up
5.06_447.2387m/z	HMDB0010365	3-alpha-hydroxy-5-alpha-androstane-17-one 3-D-glucuronide	5.06017	447.239	0.000205942	-8.68703	-3.11886	down
1.04_838.7131m/z	HMDB0010713	Galactosylceramide (d18:1/26:1(17Z))	1.04282	838.713	0.00748978	-5.48203	-2.45471	down
5.06_535.9087m/z	HMDB0011104	3-Phosphoadenylylselenate	5.06017	535.909	0.000874575	-8.42692	-3.075	down
5.45_480.3088m/z	HMDB0011130	LysoPE(18:0/0:0)	5.4489	480.309	0.00407823	7.74237	2.95277	up
6.25_424.2906n	HMDB0011144	LysoPA(O-18:0/0:0)	6.24913	423.283	0.00134034	5.44792	2.44571	up
6.41_491.2874m/z	HMDB0011480	LysoPE(0:0/18:4(6Z,9Z,12Z,15Z))	6.40618	491.287	0.00687439	-3.79824	-1.92533	down
10.52_1069.6541m/z	HMDB0011483	LysoPE(0:0/20:2(11Z,14Z))	10.5195	1069.65	0.000687085	-11.815	-3.56255	down
2.03_166.1124m/z	HMDB0011634	Norspermidine	2.03122	166.112	8.25897e-05	32.032	5.00144	up
7.78_557.2075m/z	HMDB0011648	1-(beta-D-Ribofuranosyl)-1,4-dihydronicotinamide	7.78113	557.207	0.000659	-10.9139	-3.44809	down
6.85_523.4916m/z	HMDB0011773	Cer(d18:1/14:0)	6.84647	523.492	8.26e-05	-19.2387	-4.26594	down
1.13_976.0641m/z	HMDB0011790	Ganglioside GD1a (d18:0/26:0)	1.12853	976.064	0.000270382	7.71091	2.9469	up
7.92_928.9717m/z	HMDB0011796	Ganglioside GD1a (d18:1/18:1(11Z))	7.92145	928.972	0.00151303	-9.62636	-3.26699	down
8.95_899.9432m/z	HMDB0011807	Ganglioside GD1b (d18:0/12:0)	8.94505	899.943	0.00102091	-5.1224	-2.35682	down
1.13_985.0369m/z	HMDB0011836	Ganglioside GD1b (d18:1/26:1(17Z))	1.12853	985.037	0.00296349	2.89507	1.5336	up
7.33_724.6918m/z	HMDB0011966	Ganglioside GT1b (d18:0/18:1(11Z))	7.32673	724.692	0.000118	-12.2019	-3.60903	down
10.43_1106.5965m/z	HMDB0012003	Ganglioside GT1c (d18:0/24:1(15Z))	10.4262	1106.6	0.000456271	-5.51924	-2.46447	down
10.07_1074.5356m/z	HMDB0012011	Ganglioside GT1c (d18:1/18:1(11Z))	10.0659	1074.54	0.000605434	-8.27196	-3.04823	down
6.53_652.6564m/z	HMDB0012023	Ganglioside GT2 (d18:0/14:0)	6.52632	652.656	0.00375282	-14.9753	-3.90452	down
7.28_680.6814m/z	HMDB0012028	Ganglioside GT2 (d18:0/20:0)	7.2753	680.681	0.00644238	-13.5002	-3.7549	down
1.13_1012.5618m/z	HMDB0012029	Ganglioside GT2 (d18:0/22:0)	1.12853	1012.56	0.00173411	4.6389	2.21378	up
7.46_683.3721m/z	HMDB0012048	Ganglioside GT2 (d18:1/24:1(15Z))	7.46402	683.372	0.00775546	-3.85176	-1.94552	down
9.69_1043.5644m/z	HMDB0012049	Ganglioside GT2 (d18:1/25:0)	9.69413	1043.56	0.00164549	-38.8645	-5.28038	down
1.13_1038.5767m/z	HMDB0012051	Ganglioside GT2 (d18:1/26:1(17Z))	1.12853	1038.58	0.00333447	3.41104	1.77021	up
8.72_905.4580m/z	HMDB0012055	Ganglioside GT3 (d18:0/18:0)	8.72203	905.458	0.000796	-5.53026	-2.46735	down
8.64_851.4200m/z	HMDB0012067	Ganglioside GT3 (d18:1/12:0)	8.63618	851.42	0.00243163	-3.68233	-1.88062	down
5.35_367.2165m/z	HMDB0012503	10,11-dihydro-20-trihydroxy-leukotriene B4	5.34595	367.217	0.00129743	5.99364	2.58343	up
4.67_1151.6384m/z	HMDB0012643	20-Trihydroxy-leukotriene-B4	4.66577	1151.64	9.92932e-05	-16.9439	-4.0827	down
1.13_289.1473m/z	HMDB0013130	Glutarylcarnitine	1.12853	289.147	0.000104689	12.9515	3.69504	up
0.92_753.0897m/z	HMDB0013646	Adenosine thiamine triphosphate	0.922533	753.09	0.00741923	-2.73671	-1.45244	down
2.20_301.1606m/z	HMDB0028791	Glutaminylarginine	2.20265	301.161	0.000185797	-8.43978	-3.07721	down
4.74_566.3646m/z	HMDB0028802	Glutaminyllysine	4.73647	566.365	0.00428219	-79.0724	-6.3051	down
4.31_244.1395n	HMDB0028867	Hydroxyprolyl-Leucine	4.31333	286.173	0.0272455	2.23195	1.15831	up
5.83_264.1458m/z	HMDB0028890	Histidyllysine	5.82612	264.146	0.000703	4.93351	2.30261	up
2.00_307.1019n	HMDB0029080	Tryptophyl-Cysteine	1.99693	328.077	0.000143867	8.5891	3.10251	up
15.52_294.1523m/z	HMDB0029118	Tyrosyl-Valine	15.5156	294.152	0.00190102	3.11194	1.63781	up
5.57_706.2184m/z	HMDB0029395	L-L-Homoglutathione	5.57133	706.218	0.013313	2.07766	1.05496	up
1.15_640.1820n	HMDB0029413	Bis-gamma-glutamylcysteinylbis-beta-alanine	1.14547	677.131	0.0035382	-2.27551	-1.18619	down
1.15_457.1137m/z	HMDB0029414	(S)-alpha-Amino-4-carboxy-3-furanpropanoic acid	1.14547	457.114	0.0042273	3.04698	1.60738	up
4.99_405.0609m/z	HMDB0029457	Xanthotoxol	4.99377	405.061	0.00029206	15.6463	3.96775	up
1.96_210.1024m/z	HMDB0029746	3-Amino-1,4-dimethyl-5H-pyrido[4,3-b]indole	1.96265	210.102	0.000122839	8.86097	3.14747	up
6.06_371.2282m/z	HMDB0029836	1,2,3,4-Tetrahydro-2-methyl-b-carboline	6.06048	371.228	0.013833	2.83995	1.50586	up
9.40_793.8745m/z	HMDB0029994	25-Methyl-1-hexacosanol	9.40253	793.875	0.000822	-3.54741	-1.82676	down
9.44_927.9903m/z	HMDB0029995	15-Hentriacontanol	9.43682	927.99	0.000103	-11.3666	-3.50673	down
8.16_608.3035m/z	HMDB0030051	Asparagoside H	8.16157	608.304	0.00769891	-3.24875	-1.69989	down
6.33_401.2408m/z	HMDB0030407	Merodesmosine	6.33492	401.241	0.00200536	-4.73447	-2.2432	down
1.86_217.0572n	HMDB0030417	Lycoperdic acid	1.86043	182.043	0.00748589	2.53991	1.34478	up
7.48_479.2250m/z	HMDB0030881	1-Acetoxy-4,6-tetradecadiene-8,10,12-triyne	7.47818	479.225	0.000576	-5.99451	-2.58364	down
9.03_538.5870m/z	HMDB0030937	5-Hexatriacontanone	9.02507	538.587	8.26e-05	-15.5129	-3.95539	down
3.20_125.0403m/z	HMDB0031001	(Z)-2-Decene-4,6,8-triyn-1-ol	3.20265	125.04	0.0022238	4.13685	2.04853	up
2.01_619.2198m/z	HMDB0032326	Hexyl heptanoate	2.01408	619.22	0.00423751	-10.0636	-3.33108	down
1.15_795.2245m/z	HMDB0032389	Methyl acrylate-divinylbenzene, completely hydrolyzed, copolymer	1.14547	795.225	0.00142609	-2.91103	-1.54153	down
9.59_229.1449m/z	HMDB0032396	Methyl 2-decenoate	9.58763	229.145	0.0160872	-5.22079	-2.38427	down
6.25_507.2385m/z	HMDB0033022	Ganosporeric acid A	6.24913	507.238	0.0147525	7.11422	2.83071	up
1.35_173.1396m/z	HMDB0033458	N-Carbamoylputrescine	1.35147	173.14	8.25897e-05	25.2089	4.65586	up
3.97_421.1927m/z	HMDB0033523	(-)-Pyrifolidine	3.96848	421.193	0.00332933	3.01365	1.59151	up
7.97_509.6036m/z	HMDB0033721	Octadecane	7.97287	509.604	8.26e-05	-15.6839	-3.97121	down
10.08_709.7051m/z	HMDB0035638	6-Hydroxy-8-tricosanone	10.083	709.705	0.00204155	-6.04971	-2.59687	down
2.46_465.1058n	HMDB0037997	Delphinidin 3-glucoside	2.45507	466.113	0.000343299	5.15899	2.36709	up
2.28_232.0725n	HMDB0038911	(2S,3S,4S)-5,7,9,11-Tridecatetrayne-1,2,3,4-tetrol	2.2835	296.088	0.00493751	3.00083	1.58536	up
4.21_379.1782m/z	HMDB0041228	6b-Angeloyl-3b,8b,9b-trihydroxy-7(11)-eremophilen-12,8-olide	4.20852	379.178	0.000201353	15.6321	3.96644	up
5.37_534.2624m/z	HMDB0041577	3b,6a-Dihydroxy-alpha-ionol 9-[apiosyl-(1->6)-glucoside]	5.36548	534.262	0.03566	2.01442	1.01036	up
5.59_549.3937m/z	HMDB0055959	DG(14:0/0:0/14:1n5)	5.58848	549.394	0.0107529	2.19241	1.13252	up
3.73_440.2742m/z	HMDB0060062	Sphingosine 1-phosphate (d19:1-P)	3.7341	440.274	0.00437984	-14.3898	-3.84698	down
2.56_447.0705m/z	HMDB0060342	2-(S-Glutathionyl)acetyl chloride	2.55792	447.071	0.00019501	22.5217	4.49324	up
8.64_506.7800m/z	HMDB0060360	2,3,5-Trichlorodienelactone	8.63618	506.78	0.00436652	-4.03586	-2.01288	down
3.12_536.1263m/z	HMDB0060436	Aminofructose 6-phosphate	3.11835	536.126	0.000190854	18.5412	4.21266	up
18.41_253.2538m/z	HMDB0061709	15-Methylpalmitate	18.4088	253.254	0.0343759	6.7546	2.75587	up
13.65_313.2505m/z	HMDB0062725	Ethyl Arachidonate	13.6525	313.25	0.0226428	2.83696	1.50435	up
8.64_1007.5416m/z	HMDB0277161	PI(20:1(11Z)/PGD1)	8.63618	1007.54	0.000485	-9.03573	-3.17564	down
7.73_1102.5527m/z	HMDB0294250	CDP-DG(18:1(12Z)-O(9S,10R)/i-21:0)	7.73273	1102.55	0.00114676	-33.3237	-5.05848	down

## Sheet: Table S3
Table S3: Endogenous metabolites were identified as significantly dysregulated. Binary comparison of secreted in culture media after treating MDA-MB-231 cells with E. coli secretome in 24hr post-treatment compared to pre-treatment . FDR p-value <0.05, Fold change cutoff of 2
Compound	HMDB ID	Compound name	Retention Time	Mass	p value	FC	Log FC	Regulation
0.60_465.2072m/z	HMDB0010335	Estriol-3-glucuronide	0.602433	465.207	0	-3.80408	-1.92755	down
0.62_263.3083m/z	HMDB0004659	8-Isoprostane	0.619567	263.308	0	-16	-4	down
0.62_481.2304m/z	HMDB0114742	LysoPA(20:4(8Z,11Z,14Z,17Z)/0:0)	0.619567	481.23	0	-2.17888	-1.12359	down
0.62_658.3068m/z	HMDB0033242	Glycylserylprolylmethionylphenylalanylvalinamide	0.619567	658.307	0	-7.44429	-2.89613	down
0.64_558.2643m/z	HMDB0060863	Perindoprilat glucuronide	0.636717	558.264	0	-4.32776	-2.11362	down
0.65_596.2851m/z	HMDB0249052	Benzoylhypaconine	0.65385	596.285	0	-3.49917	-1.80701	down
0.71_383.0049m/z	HMDB0303771	Quercetin 3-sulfate	0.705333	383.005	0	-2.02416	-1.01732	down
0.79_466.9768m/z	HMDB0060660	6-Mercaptopurine ribonucleoside 5'-diphosphate	0.785333	466.977	0	4.04295	2.01541	up
0.79_796.6828m/z	HMDB0007731	DG(22:5(4Z,7Z,10Z,13Z,16Z)/24:0/0:0)	0.785333	796.683	0	2.74948	1.45916	up
0.92_795.2256m/z	CSID389685	7,8-Dihydromethanopterin	0.922533	795.226	0.0323188	-2.36153	-1.23972	down
1.13_525.3397m/z	HMDB0000722	Lithocholyltaurine	1.12842	525.34	0	-2.84207	-1.50694	down
1.27_240.0623m/z	HMDB0038339	alpha-Methoxy-1H-indole-3-propanoic acid	1.26552	240.062	0.0102012	3.40203	1.76639	up
1.30_174.9928m/z	HMDB0304907	Pyridin-3-yl sulfate	1.29985	174.993	0.00521811	9.74625	3.28485	up
1.40_218.9902m/z	HMDB0304184	4-maleyl-acetoacetate	1.40265	218.99	0.00766949	3.65338	1.86923	up
1.79_121.0636m/z	HMDB0004072	4-Hydroxystyrene	1.7913	121.064	0	-4.22412	-2.07865	down
1.84_153.0750m/z	HMDB0031699	S-(3-Methyl-2-butenyl) 2-methylpropanethioate	1.84265	153.075	0.00427075	4.84161	2.27549	up
1.86_170.0135m/z	HMDB0002757	Cysteic acid	1.85987	170.013	0.013368	5.98673	2.58177	up
1.88_419.1375m/z	HMDB0040502	Cnidimol 7-glucoside	1.87693	419.137	0	-4.59532	-2.20016	down
1.91_936.3084n	HMDB0303172	Benzyl beta-vicianoside	1.91122	935.301	0.00837239	-4.46708	-2.15933	down
1.96_210.1024m/z	HMDB0029746	3-Amino-1,4-dimethyl-5H-pyrido[4,3-b]indole	1.96265	210.102	0.00345913	8.74272	3.12808	up
10.15_1066.5872m/z	HMDB0294145	CDP-DG(18:1(12Z)-2OH(9,10)/i-20:0)	10.1478	1066.59	0	-16	-4	down
10.42_926.4980m/z	HMDB0116265	CDP-DG(i-18:0/i-12:0)	10.4224	926.498	0	-16	-4	down
11.27_1091.6467m/z	HMDB0116977	CL(8:0/8:0/13:0/18:2(9Z,11Z))	11.2684	1091.65	0	-2.88179	-1.52697	down
15.65_297.0495m/z	HMDB0013871	5-Hydroxythalidomide	15.6459	297.049	0	-2.42407	-1.27743	down
15.95_349.1438m/z	HMDB0240296	Tryptophan 2-C-mannoside	15.9489	349.144	0	-10.3875	-3.37678	down
17.06_1019.5041m/z	HMDB0278342	PI(6 keto-PGF1alpha/22:6(4Z,7Z,10Z,13Z,16Z,19Z))	17.058	1019.5	0	-2.00814	-1.00586	down
19.69_787.1202m/z	HMDB0000221	NADPH	19.6936	787.12	0	-3.57479	-1.83786	down
2.00_250.0926m/z	HMDB0028880	Histidylasparagine	1.99693	250.093	0.00345913	6.26626	2.64761	up
2.00_307.1019n	HMDB0029080	Tryptophyl-Cysteine	1.99693	328.077	0.00345913	8.25202	3.04475	up
2.01_619.2198m/z	HMDB0032326	Hexyl heptanoate	2.01408	619.22	0	-3.64177	-1.86464	down
2.05_254.0939m/z	HMDB0000855	Nicotinamide riboside	2.04837	254.094	0.00345913	5.89002	2.55827	up
2.71_308.0963m/z	HMDB0000230	N-Acetylneuraminic acid	2.71122	308.096	0.0102012	3.99582	1.99849	up
3.55_241.0107m/z	HMDB0006330	D-Mannose 1-phosphate	3.54553	241.011	0.0190292	2.64025	1.40068	up
3.73_440.2742m/z	HMDB0062340	N-Palmitoyl tyrosine	3.7341	440.274	0	-3.99039	-1.99653	down
3.81_562.2229m/z	HMDB0010156	PIP3(18:1(11Z)/20:3(5Z,8Z,11Z))	3.81415	562.223	0	-3.36331	-1.74988	down
4.17_381.2352m/z	CSID2310131	Pemerid nitrate	4.17423	381.235	0.0318121	2.69652	1.4311	up
4.40_522.2505m/z	HMDB0280742	PIP(20:3(8Z,11Z,14Z)-2OH(5,6)/22:5(7Z,10Z,13Z,16Z,19Z))	4.39713	522.251	0.0263553	3.40137	1.76612	up
4.70_372.1303m/z	HMDB0029090	Tryptophyl-Phenylalanine	4.70005	372.13	0.00345913	9.35047	3.22504	up
4.97_143.1238m/z	HMDB0013806	1,3-Diisopropylbenzene	4.97438	143.124	0	-2.48796	-1.31496	down
5.15_256.1032m/z	HMDB0002281	4a-Hydroxytetrahydrobiopterin	5.14587	256.103	0.00427075	-7.50173	-2.90722	down
5.25_1164.5569m/z	HMDB0292354	CDP-DG(PGF2alpha/22:3(10Z,13Z,16Z))	5.2488	1164.56	0	-2.17275	-1.11952	down
5.28_1075.5176m/z	HMDB0280353	PIP(22:3(10Z,13Z,16Z)/20:5(7Z,9Z,11E,13E,17Z)-3OH(5,6,15))	5.27738	1075.52	0.0422907	-4.41058	-2.14097	down
5.35_367.2165m/z	HMDB0012503	10,11-dihydro-20-trihydroxy-leukotriene B4	5.34595	367.217	0.00521811	6.35208	2.66723	up
5.36_358.1987m/z	HMDB0241271	Dodeca-3,6,9-trienoylcarnitine	5.3631	358.199	0.0107611	3.55694	1.83064	up
5.36_474.2623n	HMDB0035975	Lucidenic acid L	5.3631	473.255	0.0135203	4.40031	2.1376	up
5.40_974.4942m/z	HMDB0293564	CDP-DG(i-14:0/20:3(6,8,11)-OH(5))	5.39767	974.494	0	-16	-4	down
5.60_347.1603m/z	HMDB0029564	Bufotenine O-glucoside	5.60317	347.16	0	-5.35178	-2.42002	down
5.93_957.4538m/z	HMDB0279410	PIP(20:5(5Z,8Z,11Z,14Z,16E)-OH(18R)/18:3(9Z,12Z,15Z))	5.92933	957.454	0	-16	-4	down
5.95_605.3858m/z	HMDB0116642	PG(a-13:0/i-12:0)	5.9462	605.386	0	-5.32705	-2.41334	down
6.06_1089.4870m/z	HMDB0011673	Beta-1,4-D-Mannosylchitobiosyldiphosphodolichol	6.06077	1089.49	0	-3.60309	-1.84923	down
6.13_479.2209m/z	HMDB0012496	1-Lyso-2-arachidonoyl-phosphatidate	6.12913	479.221	0.00427075	-6.36506	-2.67017	down
6.23_949.4485m/z	HMDB0278552	PIP(PGJ2/16:1(9Z))	6.2323	949.448	0	-6.81144	-2.76796	down
6.25_424.2906n	HMDB0011144	LysoPA(O-18:0/0:0)	6.24913	423.283	0.00577448	5.77161	2.52897	up
6.25_507.2385m/z	HMDB0033022	Ganosporeric acid A	6.24913	507.238	0.0303731	7.56185	2.91874	up
6.33_401.2408m/z	HMDB0030407	Merodesmosine	6.33492	401.241	0	-2.93559	-1.55365	down
6.49_711.4078m/z	HMDB0264367	PA(20:5(5Z,8Z,11Z,14Z,16E)-OH(18)/18:4(6Z,9Z,12Z,15Z))	6.4892	711.408	0.0263553	3.68938	1.88338	up
6.58_983.4545m/z	HMDB0278460	PIP(5-iso PGF2VI/16:0)	6.57525	983.454	0	-16.1152	-4.01035	down
6.63_907.5602m/z	HMDB0272120	PG(PGJ2/i-22:0)	6.62668	907.56	0	-5.39912	-2.43272	down
6.71_1135.7189n	HMDB0116300	CDP-DG(i-20:0/a-25:0)	6.71213	1134.71	0	-15.718	-3.97434	down
6.78_1187.5822m/z	HMDB0293085	CDP-DG(a-21:0/LTE4)	6.77508	1187.58	0	-2.48617	-1.31393	down
6.78_825.4461m/z	HMDB0271386	PG(i-15:0/PGD2)	6.77508	825.446	0.0258952	-3.40472	-1.76754	down
6.79_646.6538m/z	HMDB0004957	Cer(d18:1/25:0)	6.79252	646.654	0	-16	-4	down
6.98_600.2238m/z	HMDB0002486	Taurochenodeoxycholate-3-sulfate	6.98088	600.224	0	-2.00914	-1.00658	down
7.03_374.2281m/z	HMDB0241324	(3E,5E)-Trideca-3,5-dienoylcarnitine	7.0323	374.228	0.0185157	2.87655	1.52434	up
7.24_480.1928n	HMDB0241881	(2S)-2-Amino-4-{[(1R)-1-[(carboxymethyl)carbamoyl]-2-[(hydroxymethyl)sulfanyl]ethyl]carbamoyl}butanoylcarnitine	7.2381	501.167	0	-2.30207	-1.20293	down
7.27_1130.5581m/z	HMDB0294185	CDP-DG(i-20:0/PGF1alpha)	7.27238	1130.56	0	-16	-4	down
7.31_1011.5664m/z	HMDB0277871	PI(22:6(5Z,7Z,10Z,13Z,16Z,19Z)-OH(4)/22:3(10Z,13Z,16Z))	7.30667	1011.57	0.00345913	-9.34027	-3.22346	down
7.36_1145.5388m/z	HMDB0293917	CDP-DG(LTE4/i-18:0)	7.3581	1145.54	0	-16	-4	down
7.48_479.2250m/z	HMDB0010338	11-Oxo-androsterone glucuronide	7.47818	479.225	0.00521811	-5.57171	-2.47812	down
7.48_527.2312m/z	HMDB0010364	11-Hydroxyprogesterone 11-glucuronide	7.47818	527.231	0	-7.64397	-2.93432	down
7.50_471.2872m/z	HMDB0062306	1-(13Z,16Z-docosadienoyl)-glycero-3-phosphate	7.49533	471.287	0.00906542	-4.60086	-2.2019	down
7.56_918.4990m/z	HMDB0283379	PS(22:5(4Z,7Z,10Z,13Z,19Z)-O(16,17)/22:5(4Z,7Z,10Z,13Z,16Z))	7.5582	918.499	0.00345913	-18.4466	-4.20528	down
7.64_765.4797m/z	HMDB0290318	SM(d16:2(4E,8Z)/5-iso PGF2VI)	7.64432	765.48	0	-3.66383	-1.87335	down
7.75_970.4770m/z	HMDB0292794	CDP-DG(18:1(12Z)-2OH(9,10)/a-13:0)	7.74727	970.477	0	-16	-4	down
7.78_1079.6210m/z	HMDB0116818	CL(8:0/8:0/8:0/19:0)	7.78113	1079.62	0	-2.45562	-1.29609	down
7.80_989.4891m/z	HMDB0282704	PS(LTE4/20:4(8Z,11Z,14Z,17Z))	7.79868	989.489	0	-16	-4	down
7.85_978.5497m/z	HMDB0116191	CDP-DG(i-14:0/a-21:0)	7.85012	978.55	0	-3.06483	-1.61581	down
7.88_665.3845m/z	HMDB0262883	PA(PGJ2/13:0)	7.88408	665.385	0	-3.21109	-1.68307	down
8.09_1085.5819n	HMDB0277829	PI(22:3(10Z,13Z,16Z)/LTE4)	8.08987	1084.57	0	-9.80526	-3.29356	down
8.19_990.5153m/z	HMDB0273402	PGP(20:5(7Z,9Z,11E,13E,17Z)-3OH(5,6,15)/20:2(11Z,14Z))	8.19315	990.515	0	-8.27349	-3.0485	down
8.27_788.4438m/z	HMDB0261741	PE(PGD2/18:4(6Z,9Z,12Z,15Z))	8.27282	788.444	0.00576271	-11.3664	-3.50671	down
8.41_141.0703m/z	HMDB0060303	(2-Naphthyl)methanol	8.41042	141.07	0	-3.90821	-1.96651	down
8.41_399.0663m/z	HMDB0254272	lysophosphatidylinositol	8.41042	399.066	0	-2.22788	-1.15567	down
8.44_943.4912m/z	HMDB0276941	PI(18:3(9Z,12Z,15Z)/22:6(4Z,7Z,10Z,13E,15E,19Z)-OH(17))	8.4447	943.491	0.0168135	-7.95695	-2.99222	down
8.60_973.5039m/z	HMDB0278884	PIP(18:1(11Z)/18:1(12Z)-2OH(9,10))	8.59862	973.504	0.00345913	-12.3316	-3.62429	down
8.98_353.0496m/z	HMDB0060776	5-Hydroxydantrolene	8.97632	353.05	0	-16	-4	down
9.24_1061.5694n	HMDB0293141	CDP-DG(a-21:0/18:3(9,11,15)-OH(13))	9.24493	1062.58	0	-4.29419	-2.10238	down
9.52_252.2427m/z	HMDB0241917	N-Linoleoyl Glycine	9.51927	252.243	0	-2.92483	-1.54835	down
9.55_1087.5951n	HMDB0294198	CDP-DG(20:4(5Z,8Z,11Z,14Z)-OH(20)/i-21:0)	9.55335	1086.59	0	-6.02425	-2.59078	down
9.77_746.4063n	HMDB0116571	PGP(i-14:0/i-14:0)	9.77058	745.399	0.00577448	-16.281	-4.02511	down

## Sheet: Table S4
Table S4: common metabolites between intara- and extracellular MDA-MB-231 cells treated with E.coli excetome
Compound	HMDB	Compoumnd name	Retention Time	Mass	P value	FC	log FC	Regulation
1.96_210.1024m/z	HMDB0029746	3-Amino-1,4-dimethyl-5H-pyrido[4,3-b]indole	1.96265	210.102	0.000122839	8.86097	3.14747	up
1.96_210.1024m/z	HMDB0029746	3-Amino-1,4-dimethyl-5H-pyrido[4,3-b]indole	1.96265	210.102	0.00345913	8.74272	3.12808	up
2.00_307.1019n	HMDB0029080	Tryptophyl-Cysteine	1.99693	328.077	0.000143867	8.5891	3.10251	up
2.00_307.1019n	HMDB0029080	Tryptophyl-Cysteine	1.99693	328.077	0.00345913	8.25202	3.04475	up
2.01_619.2198m/z	HMDB0032326	Hexyl heptanoate	2.01408	619.22	0.00423751	-10.0636	-3.33108	down
2.01_619.2198m/z	HMDB0032326	Hexyl heptanoate	2.01408	619.22	0	-3.64177	-1.86464	down
3.55_241.0107m/z	HMDB0006330	D-Mannose 1-phosphate	3.54553	241.011	0.00290101	2.51631	1.33131	up
3.55_241.0107m/z	HMDB0006330	D-Mannose 1-phosphate	3.54553	241.011	0.0190292	2.64025	1.40068	up
5.15_256.1032m/z	HMDB0002281	4a-Hydroxytetrahydrobiopterin	5.14587	256.103	0.000714375	-7.81334	-2.96594	down
5.15_256.1032m/z	HMDB0002281	4a-Hydroxytetrahydrobiopterin	5.14587	256.103	0.00427075	-7.50173	-2.90722	down
5.35_367.2165m/z	HMDB0012503	10,11-dihydro-20-trihydroxy-leukotriene B4	5.34595	367.217	0.00129743	5.99364	2.58343	up
5.35_367.2165m/z	HMDB0012503	10,11-dihydro-20-trihydroxy-leukotriene B4	5.34595	367.217	0.00521811	6.35208	2.66723	up
5.86_628.6437m/z	HMDB0004957	Cer(d18:1/25:0)	5.8629	628.644	9.24e-05	-13.8595	-3.7928	down
6.30_646.6534m/z	HMDB0004957	Cer(d18:1/25:0)	6.30087	646.653	0	-16	-4	down
6.25_424.2906n	HMDB0011144	LysoPA(O-18:0/0:0)	6.24913	423.283	0.00134034	5.44792	2.44571	up
6.25_424.2906n	HMDB0011144	LysoPA(O-18:0/0:0)	6.24913	423.283	0.00577448	5.77161	2.52897	up
6.25_507.2385m/z	HMDB0033022	Ganosporeric acid A	6.24913	507.238	0.0147525	7.11422	2.83071	up
6.25_507.2385m/z	HMDB0033022	Ganosporeric acid A	6.24913	507.238	0.0303731	7.56185	2.91874	up
6.33_401.2408m/z	HMDB0030407	Merodesmosine	6.33492	401.241	0.00200536	-4.73447	-2.2432	down
6.33_401.2408m/z	HMDB0030407	Merodesmosine	6.33492	401.241	0	-2.93559	-1.55365	down
6.98_600.2238m/z	HMDB0002486	Taurochenodeoxycholate-3-sulfate	6.98088	600.224	0	-2.00914	-1.00658	down
7.10_1181.5085m/z	HMDB0002486	Taurochenodeoxycholate-3-sulfate	7.10373	1181.51	0.00986197	-8.07771	-3.01395	down
